# Supplementary material for: Nanoparticle-based DNA vaccine protects against SARS-CoV-2 variants in female preclinical models
Source: Nat Commun. 2024 Jan 18;15:590. doi: 10.1038/s41467-024-44830-1 (PMC10796936; doi:10.1038/s41467-024-44830-1)
Supplement: Supplementary file 4 — Source Data [file 41467_2024_44830_MOESM4_ESM.xlsx]

## Sheet: Fig 1C
Fig 1C
	B1	B2	B3	B4	B5	B6	B7	B8	B9	B10	B11	B12	B13	B14	B15
Heart 1	2.81677	2.92292	2.71395	2.9797	2.10656	2.33591	2.50376	2.4711	2.42827	2.72826	2.2047	2.86975	2.6419	2.1652	2.62777
Heart 2	5.02288	3.60301	3.50622	2.26663	1.85482	1.60275	1.85482	1.67277	2.7428	1.82992	2.65786	1.81735	2.45136	1.35457	1.73998
Heart 3	2.46332	2.78693	2.8727	2.69844	2.0902	2.46332	1.97066	2.20326	2.99676	2.83014	2.46332	2.95599	2.65308	2.51211	2.51211
Heart 4	3.97171	2.40851	7.83636	1.35347	1.18509	0.588235	1.28401	0.514397	1.35347	1.19365	1.63913	0.653787	1.94049	0.741325	0.913521
Liver 1	3.13882	3.43841	3.49759	3.2544	1.78941	1.83471	2.16329	2.31011	1.78941	4.04206	1.37417	2.16329	1.96438	1.90065	2.31011
Liver 2	2.80976	4.29198	3.62738	1.9868	2.29416	0	0	1.14708	2.80976	2.80976	2.56495	1.62221	1.14708	2.80976	1.62221
Liver 3	2.76818	2.85897	2.98998	3.9148	0.945514	0.945514	1.55774	1.38409	1.13011	0	0.875376	1.28852	1.42948	1.28852	1.07211
Liver 4	3.09662	5.29926	4.89618	2.74486	1.65521	1.17041	0.827606	1.85058	2.18964	2.34082	1.43346	0	2.34082	1.65521	1.43346
Spleen 1	2.18739	3.16983	2.87984	2.9074	0.893	1.69435	2.15063	2.73788	2.29416	6.01699	1.26289	1.54672	1.38343	1.32453	1.87317
Spleen 2	2.34404	3.77964	3.63137	3.14485	2.09657	1.81568	2.56776	1.04828	2.56776	2.34404	0	2.56776	2.09657	2.09657	2.7735
Spleen 3	2.78541	2.53852	2.93388	5.1521	1.57404	1.37273	2.66374	2.0605	2.26231	4.96117	0.849224	0.976638	1.35996	0.731485	1.07311
Spleen 4	1.52803	2.01727	1.73263	1.43807	1.00033	2.17635	3.90002	3.34776	3.69808	6.37394	0.774855	0.774855	0.36527	0.632666	0.577543
Lung 1	5.19053	3.21081	4.32367	2.20901	2.43118	1.79729	1.38723	0.980918	1.36223	2.93105	1.04865	0	0	0.829027	1.22965
Lung 2	4.82882	0	5.32417	2.46408	1.83938	1.46902	1.83938	1.68907	1.66728	2.20145	1.16333	1.60011	1.57709	1.17116	1.75804
Lung 3	3.85647	3.19545	4.50675	3.22999	1.33259	1.69873	2.68593	2.51521	2.08051	3.57262	1.15406	1.63209	1.29028	0.999445	1.48988
Lung 4	3.98127	3.20796	3.81591	3.37857	1.66371	1.56478	1.64224	1.59473	1.77382	4.57309	1.34529	1.64584	1.77382	1.61317	1.76043
Muscle 1	1.55668	3.10542	2.07058	3.29723	1.63903	2.24341	3.0815	2.90285	2.46021	3.25034	1.3653	3.19161	2.18899	2.06262	3.06902
Muscle 2	1.61328	2.77321	2.07589	2.6793	1.75575	1.95959	2.20061	2.22711	2.12415	2.5129	1.55263	3.20333	2.56541	2.59435	4.96817
Muscle 3	2.41306	3.26318	2.61687	3.00151	1.6138	2.56068	2.98299	2.88862	2.47167	3.19814	1.54659	3.02907	1.8954	1.53008	2.72577
Muscle 4	1.75747	3.03334	2.18635	3.40852	1.74931	2.45457	2.96794	2.91632	2.48411	3.22528	1.51348	3.18627	2.01097	1.79203	2.93971
Lymphnode 1	3.13582	2.62882	7.49761	1.26948	0.701191	0.595898	0.701191	0.522637	0.842727	1.29082	0.369561	0.661089	4.47763	0.522637	0.73912
Lymphnode 2	4.10923	6.40266	3.4918	4.12141	0.965168	0.763997	0.808977	0.819835	1.989	0.974287	0.509332	0.797969	1.71352	0.564249	1.02155
Lymphnode 3	4.00952	5.21996	6.27481	1.52187	1.10732	1.16722	0.904123	1.16722	1.16722	0.904123	1.10732	1.04399	1.9877	0.825348	1.04399
Lymphnode 4	4.28493	4.76401	5.02815	2.20944	1.26606	1.29452	1.4155	1.40257	2.0821	1.94646	1.0797	1.84065	2.25028	1.04542	1.64189

## Sheet: Fig 1D
Fig 1D
	B1	B2	B3	B4	B5	B6	B7	B8	B9	B10	B11	B12	B13	B14	B15
Spleen 1	5.49451	14.2857	13.1868	9.89011	4.3956	3.2967	6.59341	1.0989	6.59341	5.49451	6.59341	6.59341	4.3956	4.3956	7.69231
Spleen 2	2.33489	4.06938	3.002	2.06805	1.00067	4.73649	15.2101	11.2075	13.6758	40.6271	0.6004	0.6004	0.133422	0.400267	0.333556
Spleen 3	7.75852	6.44411	8.60765	26.5441	2.47761	1.88438	7.0955	4.24567	5.11806	24.6132	0.721182	0.953821	1.84948	0.53507	1.15156
Spleen 4	4.78469	10.0479	8.29346	8.45295	0.797448	2.87081	4.6252	7.49601	5.26316	36.2041	1.5949	2.39234	1.91388	1.75439	3.50877

## Sheet: Fig 1E
Fig 1E
	B1	B2	B3	B4	B5	B6	B7	B8	B9	B10	B11	B12	B13	B14	B15
Lung 1	26.9416	10.3093	18.6942	4.87972	5.91065	3.23024	1.9244	0.962199	1.85567	8.59107	1.09966	1.58076	11.8213	0.687285	1.51203
Lung 2	23.3175	11.9971	28.3467	6.07169	3.38332	2.15801	3.38332	2.85296	2.77981	4.84638	1.35333	2.56035	2.4872	1.37162	3.09071
Lung 3	14.8724	10.2109	20.3108	10.4329	1.77581	2.88568	7.21421	6.3263	4.32852	12.7636	1.33185	2.66371	1.66482	0.99889	2.21976
Lung 4	15.8505	10.291	14.5611	11.4147	2.76792	2.44855	2.69695	2.54318	3.14644	20.9132	1.80979	2.70878	3.14644	2.60232	3.09912

## Sheet: Fig 2B
Fig 2B
	24h			48h			72h
0.00625	1.82543	6.55748	6.90082	3.50913	7.40182	7.22652	4.7428	14.905	17.7408
0.0125	8.13025	6.39093	6.48965	11.141	19.2241	5.144	15.5367	5.68648	6.79091
0.025	7.83007	5.75959	6.61686	3.18988	3.63883	14.333	17.7923	5.36891	8.5333
0.05	7.99017	5.24691	6.22204	4.53259	5.40364	4.18026	9.0366	7.9995	5.48838
0.1	7.48794	5.47023	6.15537	7.66657	6.75825	13.138	9.60631	10.7354	19.3301
0.2	7.16421	6.16367	6.03013	14.1114	15.9666	13.8847	19.3012	20.824	17.2526
0.4	19.71	5.08569	5.98782	24.5738	18.5232	17.7348	25.4938	21.2756	23.3701
0.8	26.7599	13.3912	3.74967	28.7512	27.6233	26.5927	31.3894	20.9573	28.7934

## Sheet: Fig 2D
Fig 2D
	Control	0.00625	0.0125	0.025	0.05	0.1	0.2	0.4	0.8
	93.4097	103.7	101.646	109.753	101.55	99.5774	102.148	101.459	65.9685
	100.31	118.061	114.518	112.501	123.806	124.771	115.082	115.144	104.092
	106.28	113.465	113.724	119.239	126.284	116.559	105.33	108.179	108.376

## Sheet: Fig 2E
Fig 2E
B4	B10
13.7115	11.4336
13.7659	9.5695
13.871	11.3471
13.6941	10.013

## Sheet: Fig 2F
Fig 2F
	24h			48h			72h
0.00625	3.15813	2.73365	2.72232	1.02304	1.20054	1.10768	2.56403	1.07991	1.18189
0.0125	3.37164	2.82957	2.59422	1.15831	1.42047	2.08404	3.549	2.09173	3.39011
0.025	3.14929	2.91693	2.64736	1.19702	2.50851	2.66119	1.32604	3.40571	3.18387
0.05	2.97081	2.78176	2.65684	3.49283	6.58253	1.61188	3.69872	12.7556	2.77565
0.1	2.99715	2.56953	2.55629	6.07722	4.16846	1.58819	10.3021	8.27683	6.23489
0.2	3.17343	2.72243	2.67389	3.30983	3.61944	4.2502	9.53578	7.8458	8.21209
0.4	3.35086	2.76129	2.84959	10.0519	5.50066	9.96941	5.53185	11.4665	17.5758
0.8	3.28028	2.8885	2.64919	8.79031	6.54323	6.63605	9.77979	15.5292	14.9085

## Sheet: Fig 2H
Fig 2H
	Control	0.00625	0.0125	0.025	0.05	0.1	0.2	0.4	0.8
	100.114	100.764	99.5193	99.8138	98.9927	98.3523	98.0102	96.1857	91.8505
	100.266	98.7517	100.77	98.8698	101.191	99.628	95.7444	96.9379	93.1129
	100.259	99.7607	100.424	100.014	96.5008	96.8989	97.6763	94.1613	94.7367

## Sheet: Fig 2 I
Fig 2I
	B4	B10
	9.53578	1.35322
	7.8458	1.85355
	8.21209	1.65463
	13.4499	1.81244

## Sheet: Fig 2J
Fig 2J
	24h			48h			72h
0.00625	10.0671	10.979	10.7066	12.891	12.2754	8.27888	21.3311	11.6359	14.5953
0.0125	9.69506	10.2265	10.2991	15.2926	19.1566	9.92269	23.7639	14.7974	15.0716
0.025	9.41511	10.2515	9.46146	11.5331	11.1343	15.8675	23.2575	19.4442	19.9158
0.05	9.21503	10.1293	10.0309	15.422	15.7245	16.284	19.1552	21.5473	19.3581
0.1	9.7232	12.1534	11.4499	17.346	16.8875	17.2303	19.7566	20.7951	19.9096
0.2	15.4264	15.4808	15.4279	20.9322	18.7025	18.2543	23.3821	24.411	22.7499
0.4	14.8429	17.3884	18.968	19.9168	13.184	10.7694	24.263	24.3761	27.2869
0.8	26.463	20.9307	21.0999	36.409	11.1551	10.6824	37.4573	25.3118	20.5223

[truncated: 87 more sheets: Fig 2L, Fig 2M, Fig 2N, Fig 2P, Fig 2Q, Fig 3D, Fig 3E, Fig 3G, Fig 4B, Fig 4C, Fig 4E, Fig 4G, Fig 4H, Fig 5C, Fig 5D, Fig 5E, Fig 5F, Fig 6B, Fig 6C, Fig 6D …]
